# Supplementary material for: One Health Approach to Toxoplasmosis: Owner and Dog Seropositivity as Spatial Indicators of Risk Areas for Acquired, Gestational and Congenital Transmission
Source: Trop Med Infect Dis. 2024 Jun 28;9(7):143. doi: 10.3390/tropicalmed9070143 (PMC11281673; doi:10.3390/tropicalmed9070143)
Supplement: Supplementary file 1 [file tropicalmed-09-00143-s001.zip]

Archive with 1 entries (1 files):
- tropicalmed-3013138-supplementary.pdf
